# Supplementary material for: Differential Effectiveness of Clinically-Relevant Analgesics in a Rat Model of Chemotherapy-Induced Mucositis
Source: PLoS One. 2016 Jul 27;11(7):e0158851. doi: 10.1371/journal.pone.0158851 (PMC4963121; doi:10.1371/journal.pone.0158851)
Supplement: S1 File — (XLSX) [file pone.0158851.s001.xlsx]

## Sheet: Clinical Data
BODYWEIGHT
BW %CHANGE	BupSal	Bup 5fu	CARP5fu	Carpsal	tram5fu	tramsaal	sal	fu
	-1.25468	-8.144	-5.00792	3.79404	-7.86812	-1.65644	-1.64529	-2.55737
	3.91521	-7.24066	-4.66326	5.49335	-8.87393	-1.39165	6.53445	-3.86779
	1.18259	-4.13253	-5.58216	3.7302	-8.99818	-1.44162	6.04351	-4.0157
	-0.293169	-4.84225	-7.33709	2.43679	-10.8333	-2.57654	5.46621	-1.85586
	2.44021	-10.205	-6.73486	1.5694	-10.2521	-0.809588	2.09816	-5.99956
	-4.73083	-9.634	-7.09272	5.39807	-12.0588	-0.0440335	4.40654	-2.67949
	0.030232	-7.63768	-7.05231	2.75178	-11.0954	-2.30422	5.20391	-6.26229
	-3.8519	-5.59264	-4.11304	3.96222	-11.191	-1.05534	-1.1082	-6.13576
Mean	-0.320294	-7.17859	-5.94792	3.64198	-10.1464	-1.40993	3.37491	-4.17173
SD	2.94571	2.19047	1.26004	1.37246	1.42729	0.808408	3.2253	1.76804
se	1.04146	0.774447	0.44549	0.485236	0.504625	0.285815	1.14032	0.625096
FOOD
	BupSal	Bup 5fu	CARP5fu	tram5fu	fu	Carpsal	tramsal	sal
	0.0446918	0.0304806	0.0226039	0.0169837	0.0320388	0.0715574	0.0781671	0.0657809
	0.0729634	0.0291012	0.0487163	0.0183042	8.62515e-05	0.0857972	0.0662713	.
	0.0482813	0.0340883	0.0379251	0.0186495	.	0.0851481	0.0696727	0.0646407
	0.0610771	0.0484349	0.0281936	-0.000144928	0.0539959	0.0492564	0.0437111	0.0753082
	0.0548289	0.023849	0.0241537	0.0149596	0.0543198	0.043642	0.0863726	0.110405
	0.0509064	0.0298341	0.0245701	0.0276463	.	0.0748174	0.0452555	.
	0.0664532	0.0394502	0.0284176	0.0146109	9.26097e-05	0.062767	0.0494874	0.0602932
	0.0422194	0.0294502	0.025818	0.0235992	.	0.0457978	0.0563707	.
Mean	0.0551777	0.0330861	0.0300498	0.0168261	0.0281067	0.0648479	0.0619135	0.0752856
SD	0.0108369	0.00764274	0.00890193	0.00814944	0.0271236	0.0171356	0.0157461	0.0203826
se	0.00383142	0.00270211	0.00314731	0.00288126	0.0121301	0.00605835	0.00556708	0.00911538
WATER
	Carp+ 5-FU	CARP SAL	5FU	SAL	TRAM SAL	TRAM5FU	BUPSAL	BUP5FU
	0.350877	0.38312	0.204356	0.145173	0.184216	0.655308	0.869856	0.353578
	0.277393	0.135191	0.351617	0.316822	0.23061	0.673219	0.427259	0.905551
	0.437292	.	0.163547	0.163559	0.0970535	0.60028	0.219711	0.799681
	0.205931	0.127016	0.335086	0.182443	0.594743	0.742721	0.180662	0.221631
	0.291177	0.121811	0.222206	0.200433	0.135823	0.56101	0.256706	0.499917
	0.307476	0.341389	0.112959	0.115823	0.25502	0.185989	0.235534	0.472609
	0.288129	0.100892	0.210615	0.165203	0.383382	0.313283	0.295181	0.870448
	0.181373	0.152915	0.200702	0.153283	0.167556	0.3353	0.918274	0.216466
Mean	0.292456	0.194619	0.225136	0.180342	0.25605	0.508389	0.425398	0.542485
SD	0.0799013	0.11619	0.08081	0.0605658	0.162261	0.20243	0.298601	0.28212
SE	0.0282494	0.0439159	0.0285707	0.0214132	0.0573679	0.07157	0.105571	0.0997446
URINE
	BupSal	Bup 5fu	CARP5fu	CARPSAL	tram5fu	Tramsal	Sal	5fu
	0.39312	0.587156	0.210526	0.39312	0.432503	0.097561	0.0752749	0.122613
	0.145191	0.253554	0.184928	0.145191	0.471254	0.107618	0.115762	0.240272
	.	0.224904	0.244884	.	0.29347	0.107875	0.0763276	0.105676
	0.147016	0.124113	0.102965	0.147016	0.534759	0.111317	0.0920511	0.201052
	0.121811	0.399933	0.0970591	0.121811	0.603086	0.11545	0.0733622	0.197516
	0.391389	0.322087	0.175701	0.391389	0.570366	0.0650195	0.0737055	0.0735545
	0.120892	0.667344	0.13446	0.120892	0.300752	0.0706764	0.094402	0.168492
	0.162915	0.158742	0.0906865	0.162915	0.697425	0.132556	0.102984	0.133802
Mean	0.211762	0.342229	0.155151	0.211762	0.487952	0.101009	0.0879837	0.155372
SD	0.124174	0.197229	0.057457	0.124174	0.142597	0.0227659	0.0158989	0.0559912
SE	0.0469334	0.0697309	0.0203141	0.0469334	0.0504158	0.00804897	0.0056211	0.0197959

## Sheet: Intestinal organs 
Ji Weight	Saline	Tramadol + Saline	Buprenorphine + Saline	Carprofen + Saline	5-FU	Tramadol + 5-fu	Buprenorphine + 5-FU	Carprofen + 5-FU
	2.581	2.24056	2.24612		2.275	2.10275	2.11237	2.16535
	2.7871	2.68652	2.29946	2.40575	2.6771	2.03312	1.88246	2.41544
	2.9377	2.74811	2.36771	2.77746	2.5588	1.89422	1.87105	2.22319
	3.1549	1.98052	2.42862	2.57413	2.4963	2.47839	2.11037	2.28058
	2.9306	2.25854	2.33985	2.649	2.555	1.881	2.01208	2.1847
	2.8047	2.07653	2.45621	2.53506	2.3134	1.81909	1.99726	2.21831
	3.2292	2.09358	1.54175	2.22812	2.6836	1.80746	1.90396	2.20006
	3.5233	2.20241	2.22105	2.66164	2.6434	1.90196	2.10571	2.15634
	Saline	Tramadol + Saline	Buprenorphine + Saline	Carprofen + Saline	5-FU	Tramadol + 5-fu	Buprenorphine + 5-FU	Carprofen + 5-FU
Colon	0.5937	0.589059		0.623462	0.7278	0.560419	0.495046	0.687982
	0.7265	0.77946	0.577568	0.733904	0.581	0.548808	0.633976	0.748313
	0.715	0.872091	0.622849	0.695822	0.8419	0.631028	0.612415	0.563495
	0.7335	0.536797	0.799765	0.64005	0.7628	0.608883	0.584309	0.660111
	0.8004	0.588659	0.615348	0.645896	0.7605	0.719705	0.555657	0.675628
	0.6494	0.508388	0.678653	0.657575	0.6666	0.455983	0.70376	0.717473
	0.8195	0.615238	0.613449	0.582396	0.8092	0.561404	0.637966	0.730695
	0.7447	0.555342	0.63633	0.517575	0.8383	0.732698	0.710369	0.612315
Ji length	Saline	Tramadol + Saline	Buprenorphine + Saline	Carprofen + Saline	5-FU	Tramadol + 5-fu	Buprenorphine + 5-FU	Carprofen + 5-FU
	64	78	75	71	59	68	71	57
	64	81	75	73	67	70	52	64
	70	80	74	73	65	75	64	61
	70	74	73	70	57	65	64	61
	78	71	75	74	69	64	65	59
	68	72	72	72	58	58	60	64
	74	67	70	73	67	64	64	60
	76	74	72	71	76	70	64	64
colon length	Saline	Tramadol + Saline	Buprenorphine + Saline	Carprofen + Saline	5-FU	Tramadol + 5-fu	Buprenorphine + 5-FU	Carprofen + 5-FU
	11.5	12	14	12.5	12.5	13.5	11	11
	12.5	16	17	14.5	12	14.5	12.5	11
	15	15.5	16	14.6	14.5	15	13	10.5
	13.5	14.1	16	15.2	10	13.8	12.5	11.5
	15	15.2	14	14.6	12.7	15.5	12	10.5
	14.5	16.2	14	13	11	13	12	11.4
	17.4	17.5	13.5	15.5	14.6	16	13	10.5
	15.5	14.4	14.5	14.8	15	14.2	15.8	11.7

## Sheet: Visceral Organs
%WT	Thymus	Saline	Tramadol + Saline	Buprenorphine + Saline	Carprofen + Saline	5-FU	Tramadol + 5-fu	Buprenorphine + 5-FU	Carprofen + 5-FU
		0.2572	0.185714	0.141243	0.184932	0.162502	0.0539318	0.0428624	0.0877193
		0.2663	0.229841	0.15245	0.0890411	0.0829371	0.0479332	0.0709046	0.0739713
		0.3119	0.204346	0.183278	0.0957354	0.0930324	0.0606283	0.0553265	0.0787126
		0.2361	0.180705	0.211555	0.248756	0.0638197	0.0681818	0.0390071	0.0823723
		0.2517	0.18438	0.175205	0.224754	0.074935	0.0559607	0.0729878	0.0776473
		0.2919	0.191743	0.162182	0.241459	0.06705	0.049597	0.0603108	0.0702802
		0.2283	0.207435	0.176199	0.234531	0.0560965	0.0559524	0.0478021	0.0576258
		0.2986	0.182397	0.155954	0.248535	0.0668958	0.0519045	0.0419222	0.0816178
	Liver	Saline	Tramadol + Saline	Buprenorphine + Saline	Carprofen + Saline	5-FU	Tramadol + 5-fu	Buprenorphine + 5-FU	Carprofen + 5-FU
		3.61829	3.72871	3.62324	3.96491	4.27216	3.17523	4.06422	4.72783
		4.17637	4.7348	3.48617	4.04993	4.2959	3.26592	3.63416	4.13699
		4.60515	4.85106	3.58483	4.47787	3.55772	3.65444	4.13862	4.70844
		3.91521	3.2381	3.4531	4.26277	3.61929	3.80414	3.75355
		3.78745	4.10261	3.95168	4.32884	3.82484	3.47812	3.56216	4.20057
		3.62998	3.30442	3.31776	4.12018	3.58337	3.09039	4.15138	4.3105
		3.78343	3.42342	3.57121	4.85017	3.85201	3.64624	3.67583
		3.96944	3.70937	3.53717	4.29854	4.06522	3.66457	3.5263	4.35825
	Spleen	Saline	Tramadol + Saline	Buprenorphine + Saline	Carprofen + Saline	5-FU	Tramadol + 5-fu	Buprenorphine + 5-FU	Carprofen + 5-FU
		0.218122	0.199791	0.221902	0.225135	0.168344	0.166907	0.179596	0.201754
		0.224586	0.231609	0.203049	0.205479	0.166606	0.168911	0.139727	0.194175
		0.219557	0.244491	0.227652	0.24369	0.152328	0.168145	0.145138	0.192409
		0.198614	0.189734	0.212291	0.240464	0.167192	0.150104	0.166401	0.175041
		0.191708	0.194567	0.237802	0.255754	0.185171	0.167321	0.154224	0.174706
		0.228727	0.202341	0.306262	0.223574	0.151672	0.126782	0.150254	0.158131
		0.213675	0.210333	0.196675	0.227633	0.164395	0.154825	0.147396	0.172877
		0.209861	0.208576	0.224378	0.257412	0.168309	0.160207	0.0890396	0.163236
	Left Kidney	Saline	Tramadol + Saline	Buprenorphine + Saline	Carprofen + Saline	5-FU	Tramadol + 5-fu	Buprenorphine + 5-FU	Carprofen + 5-FU
		0.382042	0.362718	0.423026	0.46635	0.460723	0.351966	0.373431	0.482456
		0.441194	0.488739	0.378367	0.445205	0.474031	0.369732	0.48945	0.536292
		0.45076	0.494067	0.400077	0.496084	0.411765	0.455279	0.464727	0.498513
		0.375433	0.350031	0.423184	0.431177	0.429483	0.400401	0.510816	0.525124
		0.409643	0.419898	0.431278	0.488259	0.423607	0.412342	0.486919	0.533825
		0.36858	0.364174	0.450179	0.491862	0.405539	0.366584	0.489895	0.483177
		0.403257	0.383137	0.396222	0.434573	0.431022	0.393045	0.492166	0.499424
		0.450353	0.380236	0.44646	0.497071	0.482627	0.396325	0.445703	0.47157
	right kidney	Saline	Tramadol + Saline	Buprenorphine + Saline	Carprofen + Saline	5-FU	Tramadol + 5-fu	Buprenorphine + 5-FU	Carprofen + 5-FU
		0.37827	0.390314	0.430888	0.482431	0.465486	0.405832	0.449835	0.429825
		0.410826	0.47544	0.388603	0.458904	0.485918	0.391746	0.477769	0.508553
		0.507905	0.495454	0.418443	0.504787	0.418764	0.401054	0.509783	0.507259
		0.368656	0.350711	0.394149	0.456053	0.44335	0.412879	0.496454	0.545717
		0.411655	0.4218	0.471341	0.503759	0.446695	0.430785	0.523246	0.543531
		0.405189	0.371847	0.450261	0.527634	0.407806	0.362182	0.491022	0.509532
		0.427687	0.432398	0.439668	0.469063	0.457759	0.397556	0.501378	0.528237
		0.470321	0.393889	0.444165	0.461566	0.5063	0.395252	0.460856	0.462501
	Lung	Saline	Tramadol + Saline	Buprenorphine + Saline	Carprofen + Saline	5-FU	Tramadol + 5-fu	Buprenorphine + 5-FU	Carprofen + 5-FU
		0.658713	0.658118	0.758442	0.73	1.10624	0.619201	0.738642	0.84
		0.601699	0.694519	0.583376	0.82	0.855066	0.856806	0.84986
		0.794787	0.738558	0.583997	0.76	0.919943	0.623691	0.676288	0.73
		0.686407	0.554051	0.618421	0.64	1.0572	0.661022	0.793085	0.62
		0.675217	0.654465	0.61616		0.896856	0.586466	0.683969	0.57
		0.643219	0.625228	0.803245	0.55	0.689368	0.601674	0.648442	0.72
		0.726361	0.591985	0.61632	0.77	0.709407	0.555075	0.734223	0.84
		0.642081	0.649589	0.660841	0.68	1.03169	0.97606	0.597806	0.52
	Heart	Saline	Tramadol + Saline	Buprenorphine + Saline	Carprofen + Saline	5-FU	Tramadol + 5-fu	Buprenorphine + 5-FU	Carprofen + 5-FU
		0.434932	0.426411	0.445841	0.393986	0.430343	0.335518	0.427963	0.447368
		0.403963	0.443539	0.387877	0.40411	0.413131	0.419214	0.414923	0.462321
		0.396082	0.480428	0.41626	0.435161	0.393363	0.378176	0.427768	0.419801
		0.398537	0.361348	0.451411	0.422886	0.37953	0.37552	0.431472	0.453048
		0.404254	0.425603	0.432496	0.449508	0.396501	0.374474	0.469755	0.47559
		0.384313	0.380949	0.4735	0.420318	0.381245	0.33168	0.455753	0.368971
		0.371357	0.398261	0.405062	0.420777	0.379494	0.324123	0.427245	0.470611
		0.41721	0.389581	0.422171	0.479318	0.419168	0.378487	0.467566	0.399021
