# Supplementary material for: Differential Effectiveness of Clinically-Relevant Analgesics in a Rat Model of Chemotherapy-Induced Mucositis
Source: PLoS One. 2016 Jul 27;11(7):e0158851. doi: 10.1371/journal.pone.0158851 (PMC4963121; doi:10.1371/journal.pone.0158851)
Supplement: S2 File — (XLSX) [file pone.0158851.s002.xlsx]

## Sheet:  CARPROFEN BASE BEHAVIOUR
Pre- injection
Carp/Saline
	Frequency	Duration															Total Frequency	Total Duration	Mean Frequency/rat	Mean duration/rat	Mean Duration (duration of all occurrences/f in time period)
Rat		6		8		11		12		13		14		15		16
Attend			6	99.99	1	22.5	0	0	1	4.33	0	0	2	59.66	0	0	10	126.82	1.25	15.8525	12.682
Back arch			2	8.33	0	0	0	0	0	0	0	0	0	0	0	0	2	8.33	0.25	1.04125	4.165
Behind			2	15.17	0	0	0	0	0	0	1	6.83	0	0	1	0.83	4	22.83	0.5	2.85375	5.7075
Belly			0	0	1	13.83	1	4.67	1	58.34	2	25.67	0	0	1	5.67	6	108.18	0.75	13.5225	18.03
Drink			1	27.16	0	0	0	0	0	0	0	0	0	0	0	0	1	27.16	0.125	3.395	27.16
Face			1	34.5	0	0	0	0	2	69.66	2	51.17	3	135.99	1	5.5	9	160.83	1.125	20.1037	17.87
Feed			3	66.5	0	0	0	0	2	106.51	0	0	1	135.17	0	0	6	173.01	0.75	21.6262	28.835
Flank			0	0	0	0	0	0	0	0	0	0	0	0	0	0	0	0	0	0	0
Foot lift			0	0	0	0	0	0	0	0	0	0	0	0	0	0	0	0	0	0	0
High			0	0	0	0	0	0	0	0	0	0	0	0	0	0	0	0	0	0	0
Horizontal			1	4	0	0	0	0	1	1.33	0	0	2	26.17	0	0	4	5.33	0.5	0.66625	1.3325
Low			0	0	0	0	0	0	0	0	0	0	0	0	0	0	0	0	0	0	0
Paw			0	0	0	0	0	0	0	0	0	0	0	0	0	0	0	0	0	0	0
Sleep			2	311.84	1	563.67	2	595.33	2	307.33	1	516.33	0	0	1	529.5	9	2824	1.125	353	313.778
Sniff			0	0	0	0	0	0	0	0	0	0	0	0	0	0	0	0	0	0	0
Stagger			0	0	0	0	0	0	0	0	0	0	0	0	0	0	0	0	0	0	0
Stop			1	30.67	0	0	0	0	1	51.66	0	0	4	133.84	2	58.5	8	140.83	1	17.6037	17.6037
Tail			0	0	0	0	0	0	0	0	0	0	0	0	0	0	0	0	0	0	0
Turn			0	0	0	0	0	0	0	0	0	0	0	0	0	0	0	0	0	0	0
Twitch			0	0	0	0	0	0	1	0.84	0	0	0	0	0	0	1	0.84	0.125	0.105	na
Vertical			1	1.84	0	0	0	0	0	0	0	0	0	0	0	0	1	1.84	0.125	0.23	1.84
Walk			0	0	0	0	0	0	0	0	0	0	0	0	0	0	0	0	0	0	0
Writhe			0	0	0	0	0	0	0	0	0	0	0	0	0	0	0	0	0	0	0
Yawn			0	0	0	0	0	0	0	0	0	0	0	0	0	0	0	0	0	0	0
Carp/5-FU
	Frequency	Duration															Total Frequency	Total Duration	Mean Frequency/rat	Mean duration/rat	Mean Duration (duration of all occurrences/f in time period)
Rat		1		2		3		4		5		7		9		10
Attend	0	0	1	28	0	0	1	3	1	2.5	2	21.34	1	4.17	1	8.84	7	63.68	0.875	4.24533	9.09714
Back arch	0	0	0	0	0	0	0	0	0	0	0	0	0	0	2	6.34	2	6.34	0.25	0.422667	3.17
Behind	0	0	2	58.83	0	0	0	0	0	0	1	2.17	0	0	0	0	3	61	0.375	4.06667	20.3333
Belly	0	0	0	0	0	0	0	0	0	0	1	5.33	0	0	2	212.33	3	217.66	0.375	14.5107	72.5533
Drink	0	0	0	0	0	0	0	0	0	0	0	0	0	0	0	0	0	0	0	0	0
Face	0	0	6	121.34	1	23.33	0	3	2	31.16	0	130.17	0	0	0	0	9	309	1.125	20.6	34.3333
Feed	0	0	0	0	0	0	0	0	0	0	1	35.16	0	0	0	0	1	35.16	0.125	2.344	35.16
Flank	0	0	0	0	0	0	0	0	0	0	0	0	0	0	0	0	0	0	0	0	0
Foot lift	0	0	0	0	0	0	0	0	0	0	0	0	0	0	0	0	0	0	0	0	0
High	0	0	0	0	0	0	0	0	0	0	0	0	0	0	0	0	0	0	0	0	0
Horizontal	0	0	2	20	3	10.33	0	0	2	5.66	2	5.5	0	0	1	3.5	10	44.99	1.25	2.99933	4.499
Low	0	0	0	0	0	0	0	0	0	0	0	0	0	0	0	0	0	0	0	0	0
Paw	0	0	0	0	0	0	0	0	0	0	0	0	0	0	0	0	0	0	0	0	0
Sleep	1	600	2	252.83	1	474.67	2	597	1	435.83	3	506	3	594.66	2	361.66	15	3227.99	1.875	403.499	215.199
Sniff	0	0	0	0	0	0	0	0	0	0	0	0	0	0	0	0	0	0	0	0	0
Stagger	0	0	0	0	0	0	0	0	0	0	0	0	0	0	0	0	0	0	0	0	0
Stop	0	0	0	0	2	91.67	0	0	0	0	1	18	0	0	1	7.33	4	117	0.5	7.8	29.25
Tail	0	0	1	4.67	0	0	0	0	0	0	0	0	0	0	0	0	1	4.67	0.125	0.311333	4.67
Turn	0	0	5	60.33	0	0	0	0	0	0	0	0	0	0	0	0	5	60.33	0.625	4.022	12.066
Twitch	0	0	1	36.67	0	0	0	0	0	0	0	0	1	1.17	0	0	2	36.67	0.25	na	na
Vertical	0	0	0	0	0	0	0	0	0	0	1	1.67	0	0	0	0	1	1.67	0.125	0.111333	1.67
Walk	0	0	0	0	0	0	0	0	1	49.17	0	0	0	0	0	0	1	49.17	0.125	3.278	49.17
Writhe	0	0	0	0	0	0	0	0	0	0	0	0	0	0	0	0	0	0	0	0	0
Yawn	0	0	0	0	0	0	0	0	0	0	1	4.83	0	0	0	0	1	4.83	0.125	0.322	4.83

## Sheet:  CARPROFEN 48 BEHAVIOUR
48 hr
Carp/Saline
	Frequency	Duration															Total Frequency	Total Duration	Mean Frequency/rat	Mean duration/rat	Mean Duration (duration of all occurrences/f in time period)
Rat		6		8		11		12		13		14		15		16
Attend			0	0	0	0	0	0	0	0	0	0	1	34.83	1	4.84	2	4.84	0.25	0.605	2.42
Back arch			0	0	0	0	1	50	1	24.83	0	0	0	0	3	9.5	5	84.33	0.625	10.5413	16.866
Behind			0	0	0	0	1	8.67	0	0	0	0	0	0	1	7.17	2	15.84	0.25	1.98	7.92
Belly			0	0	0	0	1	38.5	2	57.68	0	0	1	37.5	1	20	5	116.18	0.625	14.5225	23.236
Drink			0	0	0	0	0	0	0	0	0	0	0	0	0	0	0	0	0	0	0
Face			0	0	0	0	1	5.67	4	126.32	1	46.5	1	42.67	1	4.16	8	182.65	1	22.8313	22.8313
Feed			0	0	0	0	0	0	0	0	0	0	0	0	0	0	0	0	0	0	0
Flank			0	0	0	0	0	0	0	0	0	0	0	0	0	0	0	0	0	0	0
Foot lift			0	0	0	0	0	0	0	0	0	0	0	0	0	0	0	0	0	0	0
High			0	0	0	0	0	0	0	0	0	0	0	0	0	0	0	0	0	0	0
Horizontal			0	0	1	0.67	2	4.66	2	8.01	0	0	0	0	1	48.33	6	61.67	0.75	7.70875	10.2783
Low			0	0	0	0	0	0	0	0	0	0	0	0	0	0	0	0	0	0	0
Paw			0	0	0	0	0	0	0	0	0	0	0	0	0	0	0	0	0	0	0
Sleep			1	600	2	597.33	2	478.34	2	304.66	1	486.5	1	470.5	1	354.66	10	2821.49	1.25	352.686	282.149
Sniff			0	0	0	0	0	0	0	0	0	0	0	0	0	0	0	0	0	0	0
Stagger			0	0	0	0	0	0	0	0	0	0	0	0	0	0	0	0	0	0	0
Stop			0	0	0	0	0	0	2	78	1	67	0	0	3	144.51	6	289.51	0.75	36.1887	48.2517
Tail			0	0	0	0	0	0	0	0	0	0	0	0	0	0	0	0	0	0	0
Turn			0	0	0	0	0	0	0	0	0	0	0	0	0	0	0	0	0	0	0
Twitch			0	0	0	0	1	na	1	na	0	0	0	na	0	na	2	na	0.25	na	na
Vertical			0	0	0	0	0	0	0	0	0	0	0	0	0	0	0	0	0	0	0
Walk			0	0	0	0	0	0	0	0	0	0	0	0	0	0	0	0	0	0	0
Writhe			0	0	0	0	0	0	0	0	0	0	0	0	0	0	0	0	0	0	0
Yawn			0	0	1	2	0	0	0	0	0	0	1	14.5	0	20	22	22	2.75	2.75	0
Carp/5-FU
	Frequency	Duration															Total Frequency	Total Duration	Mean Frequency/rat	Mean duration/rat	Mean Duration (duration of all occurrences/f in time period)
Rat		1		2		3		4		5		7		9		10
Attend	4	57.35	0	0	0	0	0	0	1	22.33	5	73	0	0	5	119.84	15	272.52	1.875	18.168	18.168
Back arch	1	5.33	0	0	0	0	0	0	2	8.51	1	5.5	0	0	0	0	4	19.34	0.5	1.28933	4.835
Behind	3	39.66	0	0	0	0	0	0	2	19.66	3	81.34	0	0	1	20	9	160.66	1.125	10.7107	17.8511
Belly	3	5.33	0	0	0	0	1	25.33	3	15.51	4	61.33	0	0	2	50.84	13	158.34	1.625	10.556	12.18
Drink	1	91.67	0	0	0	0	1	13.17	1	74.83	6	173.33	0	0	3	61.66	12	414.66	1.5	27.644	0
Face	6	20.83	0	0	0	0	1	26.17	5	181	6	181.17	0	0	4	68	22	477.17	2.75	31.8113	21.6895
Feed	2	37.17	0	0	0	0	0	0	3	74.84	2	34.83	1	6.16	1	123.33	9	270.17	1.125	18.0113	30.0189
Flank	0	0	0	0	0	0	0	0	0	0	0	0	0	0	0	0	0	0	0	0	0
Foot lift	0	0	0	0	0	0	0	0	0	0	0	0	0	0	0	0	0	0	0	0	0
High	0	0	0	0	0	0	0	0	0	0	0	0	0	0	0	0	0	0	0	0	0
Horizontal	2	11.83	0	0	0	0	3	22.5	0	0	1	45.5	0	0	3	47.33	9	127.16	1.125	8.47733	14.1289
Low	0	0	0	0	0	0	0	0	0	0	0	0	0	0	0	0	0	0	0	0	0
Paw	0	0	0	0	0	0	0	0	0	0	0	0	0	0	0	0	0	0	0	0	0
Sleep	0	0	3	402.33	2	477.34	1	354.5	0	0	0	0	1	593.83	0	0	7	1234.17	0.875	154.271	176.31
Sniff	0	0	0	0	0	0	0	0	0	0	0	0	0	0	0	0	0	0	0	0	0
Stagger	0	0	0	0	2	3.33	0	0	1	1	0	0	0	0	0	0	8	4.33	1	0.288667	0
Stop	5	90.49	5	381.67	2	117.17	4	152.66	8	186.32	1	5.17	0	0	5	64.01	30	997.49	3.75	66.4993	33.2497
Tail	0	0	0	0	0	0	0	0	0	0	0	0	0	0	0	0	0	0	0	0	0
Turn	0	0	0	0	0	0	0	0	0	0	0	0	0	0	0	0	0	0	0	0	0
Twitch	0	0	8	na	1	na	2	na	1	na	0	na	0	0	0	na	12	na	1.5	na	na
Vertical	0	0	0	0	0	0	0	0	0	0	0	0	0	0	2	7.16	2	7.16	0.25	0.477333	3.58
Walk	0	0	0	0	0	0	0	0	0	0	1	7.84	0	0	0	0	1	7.84	0.125	0.522667	7.84
Writhe	0	0	0	0	0	0	0	0	0	0	0	0	0	0	0	0	0	0	0	0	0
Yawn	0	0	0	0	0	0	1	2.17	0	0	0	0	0	0	0	0	1	2.17	0.125	0.144667	2.17

## Sheet: CARPROFEN 50hr BEHAVIOUR
48 hr
Carp/Saline
	Frequency	Duration															Total Frequency	Total Duration	Mean Frequency/rat	Mean duration/rat	Mean Duration (duration of all occurrences/f in time period)
Rat		6		8		11		12		13		14		15		16
Attend			1	6	3	35.17	5	44.84	0	0	3	43.5	2	31.83	4	77.01	18	206.52	2.25	25.815	11.4733
Back arch			1	2.84	1	5.67	0	0	0	0	1	6.17	0	0	0	0	3	14.68	0.375	1.835	4.89333
Behind			0	0	2	41.83	3	46.84	0	0	3	39.66	1	35.34	0	0	9	128.33	1.125	16.0413	14.2589
Belly			2	40.34	5	185.33	5	91.64	0	0	7	146.68	2	30	0	0	21	463.99	2.625	57.9988	22.0948
Drink			0	0	1	8	0	17.33	0	0	0	42.33	0	0	0	0	1	67.66	0.125	8.4575	0
Face			0	0	3	16.17	12	301.68	0	0	8	178.99	6	104	2	44.16	31	541	3.875	67.625	17.4516
Feed			0	0	1	19	4	60.17	0	0	0	0	0	0	0	0	5	79.17	0.625	9.89625	0
Flank			0	0	0	0	0	0	0	0	0	0	0	0	0	0	0	0	0	0	0
Foot lift			0	0	0	0	0	0	0	0	0	0	0	0	0	0	0	0	0	0	0
High			0	0	5	70.33	1	3.67	0	0	3	13.83	2	26.51	0	0	11	87.83	1.375	10.9788	0
Horizontal			0	0	5	51	2	67.01	0	0	0	0	1	13.83	0	6	8	124.01	1	15.5013	15.5013
Low			0	0	0	0	1	1	0	0	2	11.17	0	0	0	0	3	12.17	0.375	1.52125	0
Paw			1	2.83	2	5.17	1	26.17	0	0	1	6	1	50	0	0	6	40.17	0.75	5.02125	0
Sleep			2	516.83	1	94.33	0	0	1	600	1	109.17	1	156.5	1	291.67	7	1612	0.875	201.5	230.286
Sniff			0	0	0	0	0	0	0	0	0	0	0	0	0	0	0	0	0	0	0
Stagger			0	0	0	0	0	0	0	0	0	0	0	0	0	0	0	0	0	0	0
Stop			2	31.16	1	2.5	1	7.66	0	0	4	21.5	3	148.99	4	182.16	15	244.98	1.875	30.6225	16.332
Tail			0	0	0	0	0	0	0	0	0	0	0	0	0	0	0	0	0	0	0
Turn			0	0	0	0	0	0	0	0	0	0	0	0	0	0	0	0	0	0	0
Twitch			0	na	0	na	0	na	0	0	0	na	0	na	0	na	0	na	0	na	na
Vertical			0	0	0	0	0	0	0	0	0	0	0	0	0	0	0	0	0	0	0
Walk			0	0	0	0	0	0	0	0	0	0	0	0	0	0	0	0	0	0	0
Writhe			0	0	0	0	0	0	0	0	0	0	0	0	0	0	0	0	0	0	0
Yawn			0	0	0	0	0	0	0	0	0	0	0	0	0	0	0	0	0	0	0
Carp/5-FU
	Frequency	Duration															Total Frequency	Total Duration	Mean Frequency/rat	Mean duration/rat	Mean Duration (duration of all occurrences/f in time period)
Rat		1		2		3		4		5		7		9		10
Attend	1	37.34	1	6.83	1	10.5	1	12.34	0	0	0	0	0	0	0	0	4	67.01	0.5	4.46733	16.7525
Back arch	2	5.67	1	6.16	0	0	0	0	0	0	0	0	0	0	0	0	3	11.83	0.375	0.788667	3.94333
Behind	4	61.17	1	16.33	1	5.34	0	0	0	0	2	23.67	0	0	0	0	8	106.51	1	7.10067	13.3138
Belly	4	7.5	1	20.34	0	0	1	16	0	0	2	39.67	1	42.67	0	0	9	83.51	1.125	5.56733	9.27889
Drink	1	3.67	0	0	1	12.5	0	0	0	0	0	0	0	0	0	0	2	16.17	0.25	1.078	0
Face	2	12.5	1	11.67	0	0	2	61.33	0	0	2	83	4	152.67	1	10.16	12	178.66	1.5	11.9107	14.8883
Feed	0	0	2	97.84	3	109.17	0	0	0	0	0	0	1	173.5	0	0	6	207.01	0.75	13.8007	34.5017
Flank	0	0	0	0	0	0	0	0	0	0	0	0	0	0	0	0	0	0	0	0	0
Foot lift	0	0	0	0	0	0	0	0	0	0	0	0	0	0	0	0	0	0	0	0	0
High	1	4.5	2	13	0	0	0	0	0	0	0	0	0	0	0	0	3	17.5	0.375	1.16667	0
Horizontal	1	8.33	2	38.34	1	1.83	0	0	0	0	0	0	0	0	0	0	4	48.5	0.5	3.23333	12.125
Low	0	0	0	0	0	0	0	0	0	0	0	0	0	0	0	0	0	0	0	0	0
Paw	1	2	0	0	0	0	0	0	0	0	1	26.33	0	0	0	0	2	28.33	0.25	1.88867	0
Sleep	1	127.33	1	339.83	1	290.17	2	503.49	1	600	2	392.66	1	188.33	2	571.51	11	2824.99	1.375	353.124	256.817
Sniff	0	0	0	0	0	0	0	0	0	0	0	0	0	0	0	0	0	0	0	0	0
Stagger	0	0	0	0	0	0	0	0	0	0	0	0	0	0	0	0	0	0	0	0	0
Stop	6	115.51	2	48.66	3	164.66	0	0	0	0	0	120.33	2	42.83	1	12.67	14	461.83	1.75	30.7887	32.9879
Tail	0	0	0	0	0	0	0	0	0	0	0	0	0	0	0	0	0	0	0	0	0
Turn	0	0	0	0	0	0	0	0	0	0	0	0	0	0	0	0	0	0	0	0	0
Twitch	2	na	0	na	0	na	1	na	0	0	1	na	0	na	1	na	5	na	0.625	na	na
Vertical	0	0	0	0	0	0	0	0	0	0	0	0	0	0	0	0	0	0	0	0	#DIV/0!
Walk	1	16.66	0	0	0	0	0	0	0	0	0	0	0	0	0	0	1	16.66	0.125	1.11067	16.66
Writhe	0	0	0	0	0	0	0	0	0	0	0	0	0	0	0	0	0	0	0	0	0
Yawn	0	7.5	0	0	0	0	0	0	0	0	0	0	0	0	1	2.5	1	10	0.125	0.666667	10
																	0
																	0

## Sheet: buprenorphIne baseline  BEHAVIO
Pre- injection
Bup/saline
	Frequency	Duration															Total Frequency	Total Duration	Mean Frequency/rat	Mean duration/rat	Mean Duration (duration of all occurrences/f in time period)
Rat		2		3		6		8		11		12		15		16
Attend	0	0	1	49.67			3	37.51	0	0	4	47.32	0	0	2	67	10	201.5	1.25	25.1875	20.15
Back arch	0	0	0	0			0	0	0	0	4	55.01	1	4.33	0	0	5	55.01	0.625	6.87625	11.002
Behind	0	0	1	27.67			0	0	0	0	0	0	1	1	0	0	2	27.67	0.25	3.45875	13.835
Belly	2	38.61	3	81.66			1	17.17	0	0	1	47	0	0	1	93.33	8	277.77	1	34.7212	34.7212
Drink	0	0	1	37.34			1	2.5	0	0	2	109.67	1	52	0	0	5	149.51	0.625	18.6888	29.902
Face	1	127.29	2	55.83			0	0	0	0	1	89.16	1	10.17	0	0	5	272.28	0.625	34.035	54.456
Feed	0	0	6	143.16			1	35.67	1	600	4	141.01	2	497.83	1	19.17	15	939.01	1.875	117.376	62.6007
Flank	0	0	0	0			0	0	0	0	0	0	0	0	0	0	0	0	0	0	0
Foot lift	0	0	0	0			0	0	0	0	0	0	0	0	0	0	0	0	0	0	0
High	0	0	1	10.84			5	39.17	0	0	3	25.01	5	20.51	1	16.17	15	91.19	1.875	11.3988	0
Horizontal	0	0	1	3.16			1	1.33	0	0	2	12.66	1	2.5	0	0	5	17.15	0.625	2.14375	3.43
Low	0	0	1	2.5			0	0	0	0	3	26.83	3	4.66	0	0	7	29.33	0.875	3.66625	0
Paw	0	0	0	0			0	0	0	0	1	16.67	0	0	1	14.83	2	31.5	0.25	3.9375	0
Sleep	1	385.85	1	148.67			3	444.33	0	0	0	0	0	0	1	204.33	6	1183.18	0.75	147.897	197.197
Sniff	0	0	0	0			0	0	0	0	0	0	0	0	0	0	0	0	0	0	0
Stagger	0	0	0	0			0	0	0	0	0	0	0	0	0	0	0	0	0	0	0
Stop	1	48.25	0	0			2	22.32	0	0	6	42.16	3	7	5	180.67	17	293.4	2.125	36.675	17.2588
Tail	0	0	0	0			0	0	0	0	0	0	0	0	0	0	0	0	0	0	0
Turn	0	0	0	0			0	0	0	0	0	0	0	0	0	0	0	0	0	0	0
Twitch	0	na	0	na			0	na	0	0	0	na	0	na	1	na	1	#VALUE!	0.125	#VALUE!	na
Vertical	0	0	1	7.83			0	0	0	0	0	0	0	0	0	0	1	7.83	0.125	0.97875	7.83
Walk	0	0	0	0			0	0	0	0	0	2.17	0	0	0	0	0	2.17	0	0.27125	0
Writhe	0	0	0	0			0	0	0	0	0	0	0	0	0	0	0	0	0	0	0
Yawn	0	0	0	0			0	0	0	0	0	0	0	0	0	0	0	0	0	0	0
bup/5-FU
	Frequency	Duration															Total Frequency	Total Duration	Mean Frequency/rat	Mean duration/rat	Mean Duration (duration of all occurrences/f in time period)
Rat		1		4		5		7		9		10		13		14
Attend	2	49.84	4	38.01	0	0	0	0	0	0	0	0	2	6.67	0	0	8	94.52	1	6.30133	11.815
Back arch	0	0	0	0	3	36.84	0	0	0	0	2	4.49	0	0	0	0	5	41.33	0.625	2.75533	8.266
Behind	0	0	3	108.83	4	179.99	1	40.84	0	0	1	2	3	43.83	6	256.49	18	631.98	2.25	42.132	35.11
Belly	1	10.34	4	97.15	2	49.34	4	329.66	0	0	1	18.67	3	54.33	4	76.83	19	636.32	2.375	42.4213	33.4905
Drink	1	21.83	0	0	0	0	0	0	0	0	1	8.5	0	0	0	0	2	30.33	0.25	2.022	0
Face	4	120.67	5	226	6	194.33	3	120.5	0	0	1	8.83	2	65.17	6	247.51	27	983.01	3.375	65.534	36.4078
Feed	4	303.66	0	0	0	0	0	0	0	0	1	272.5	1	6.5	1	14.17	7	596.83	0.875	39.7887	85.2614
Flank	0	0	0	0	0	0	0	0	0	0	0	0	0	0	0	0	0	0	0	0	0
Foot lift	0	0	0	0	0	0	0	0	0	0	0	0	0	0	0	0	0	0	0	0	0
High	3	23.16	1	8	0	0	0	0	0	0	3	34.83	0	0	0	0	7	65.99	0.875	4.39933	0
Horizontal	0	0	0	0	0	0	0	0	0	0	1	3	0	0	0	0	1	3	0.125	0.2	3
Low	2	12.17	0	0	0	0	0	0	0	0	3	28.49	0	35.17	0	0	5	75.83	0.625	5.05533	0
Paw	0	0	2	25.83	0	0	0	0	1	16	0	0	0	41.84	0	0	3	83.67	0.375	5.578	0
Sleep	0	0	0	48	0	0	1	109	2	523.83	1	122.17	2	370.83	0	0	6	1173.83	0.75	146.729	195.638
Sniff	0	0	0	0	0	0	0	0	0	0	0	0	0	0	0	0	0	0	0	0	0
Stagger	0	0	0	0	0	0	0	0	0	0	0	0	0	0	0	0	0	0	0	0	0
Stop	5	58.33	4	96.18	2	126.84	0	0	1	59	7	90.85	4	52.67	0	0	23	483.87	2.875	32.258	21.0378
Tail	0	0	0	0	0	0	0	0	0	0	0	0	0	0	1	5	1	5	0.125	0.333333	5
Turn	0	0	0	0	0	0	0	0	0	0	0	0	0	0	0	0	0	0	0	0	0
Twitch	0	na	0	na	0	na	0	na	1	na	0	na	0	na	0	na	1	na	0.125	na	na
Vertical	0	0	0	0	0	0	0	0	0	0	0	0	0	0	0	0	0	0	0	0	0
Walk	0	0	0	0	0	0	0	0	0	0	1	5.67	0	0	0	0	1	5.67	0.125	0.378	5.67
Writhe	0	0	0	0	0	0	0	0	0	0	0	0	0	0	0	0	0	0	0	0	0
Yawn	0	0	0	0	0	0	0	0	0	0	0	0	0	0	0	0	0	0	0	0	0

## Sheet: BUPRENORPHINE 48 BEHAV
48 hrs
Bup/saline
	Frequency	Duration															Total Frequency	Total Duration	Mean Frequency/rat	Mean duration/rat	Mean Duration (duration of all occurrences/f in time period)
Rat		2		3		6		8		11		12		15		16
Attend	7	220.65	2	99.83			0	0	0	0	0	0	4	138	0	0	13	320.48	19	40.06	24.6523
Back arch	5	19.5	1	6			0	0	0	0	0	0	1	5.33	0	0	7	25.5	0.875	3.1875	3.64286
Behind	2	26.66	2	37.84			0	0	2	14.5	0	0	1	47.84	0	0	7	79	0.875	9.875	11.2857
Belly	0	0	3	66			0	0	1	3.84	0	0	3	73	0	0	7	69.84	0.875	8.73	9.97714
Drink	1	7.67	1	20.67			0	0	0	0	0	0	2	141	0	0	4	28.34	0.5	3.5425	7.085
Face	2	149.17	4	195.33			0	0	0	0	0	0	1	39.17	0	0	7	344.5	0.875	43.0625	49.2143
Feed	1	90.67	2	48.32			0	0	0	0	0	0	0	0	0	0	3	138.99	0.375	17.3738	46.33
Flank	0	0	0	0			0	0	0	0	0	0	0	0	0	0	0	0	0	0	0
Foot lift	0	0	0	0			0	0	0	0	0	0	0	0	0	0	0	0	0	0	0
High	1	6.83	3	20.34			0	0	0	0	0	0	1	25	0	0	5	27.17	0.625	3.39625	0
Horizontal	1	17.67	3	17.99			0	0	0	0	0	0	0	0	0	0	4	35.66	0.5	4.4575	8.915
Low	0	0	3	13.67			0	0	0	0	0	0	3	14.5	0	0	6	13.67	0.75	1.70875	0
Paw	0	0	0	0			0	0	0	0	0	0	1	93.16	0	0	1	0	0.125	0	0
Sleep	0	0	0	0			2	599.5	3	581.66	2	595.33	0	0	1	600	8	2376.49	1	297.061	297.061
Sniff	0	0	0	0			0	0	0	0	0	0	0	0	0	0	0	0	0	0	0
Stagger	0	0	0	0			0	0	0	0	0	0	0	0	0	0	0	0	0	0	0
Stop	3	57.51	4	73.35			0	0	0	0	1	1	5	20.16	0	0	13	131.86	1.625	16.4825	10.1431
Tail	0	0	0	0			0	0	0	0	0	0	0	0	0	0	0	0	0	0	0
Turn	0	0	0	0			0	0	0	0	0	0	0	0	0	0	0	0	0	0	0
Twitch	0	na	0	na			1	na	0	na	2	na	0	na	0	0	3	#VALUE!	0.375	#VALUE!	na
Vertical	1	3.67	0	0			0	0	0	0	0	0	1	2.84	0	0	2	3.67	0.25	0.45875	1.835
Walk	0	0	0	0			0	0	0	0	0	0	0	0	0	0	0	0	0	0	0
Writhe	0	0	0	0			0	0	0	0	0	0	0	0	0	0	0	0	0	0	0
Yawn	0	0	1	0.66			0	0	0	0	0	0	0	0	0	0	1	0.66	0.125	0.0825	0
bup/5-FU
	Frequency	Duration															Total Frequency	Total Duration	Mean Frequency/rat	Mean duration/rat	Mean Duration (duration of all occurrences/f in time period)
Rat		1		4		5		7		9		10		13		14
Attend	1	50.33	1	12.67	0	0	2	57	0	0	0	0	0	0	4	86.99	8	206.99	1	13.7993	25.8737
Back arch	0	0	0	0	0	0	0	0	0	0	1	2	0	0	2	8.33	3	10.33	0.375	0.688667	3.44333
Behind	0	0	0	0	0	0	1	16	0	0	0	0	0	0	0	0	1	16	0.125	1.06667	16
Belly	0	0	0	0	0	0	1	6	0	0	1	11.16	0	0	0	0	2	17.16	0.25	1.144	8.58
Drink	0	0	0	0	0	0	1	2.67	0	0	0	0	0	0	0	0	1	2.67	0.125	0.178	0
Face	0	0	0	0	0	0	3	53.01	0	0	2	19.34	0	0	0	0	5	72.35	0.625	4.82333	14.47
Feed	0	0	0	0	0	0	1	27.83	0	0	0	0	0	0	1	15.17	2	43	0.25	2.86667	21.5
Flank	0	0	0	0	0	0	0	0	0	0	0	0	0	0	0	0	0	0	0	0	0
Foot lift	0	0	0	0	0	0	0	0	0	0	0	0	0	0	0	0	0	0	0	0	0
High	0	0	0	0	0	0	1	24.17	0	0	0	0	0	0	0	0	1	24.17	0.125	1.61133	0
Horizontal	1	1	0	0	0	0	2	2.01	0	0	1	4.5	0	0	0	0	4	7.51	0.5	0.500667	1.8775
Low	0	0	0	0	0	0	0	0	0	0	0	0	0	0	1	3	1	3	0.125	0.2	0
Paw	0	0	0	0	0	0	1	8.67	0	0	0	0	0	0	0	0	1	8.67	0.125	0.578	0
Sleep	2	543.83	2	542.17	1	599	2	264.66	3	575.34	1	413.5	2	547.34	1	158.5	14	3644.34	1.75	455.543	260.31
Sniff	0	0	0	0	0	0	0	0	0	0	0	0	0	0	0	0	0	0	0	0	0
Stagger	0	0	0	0	0	0	1	0.67	0	0	0	0	1	1.16	0	0	2	1.83	0.25	0.122	0
Stop	1	1.84	1	16.33	0	0	5	134.32	0	0	2	147.84	1	50.67	4	326.68	14	677.68	1.75	45.1787	48.4057
Tail	0	0	0	0	0	0	0	0	0	0	0	0	0	0	0	0	0	0	0	0	#DIV/0!
Turn	0	0	0	0	0	0	0	0	0	0	0	0	0	0	0	0	0	0	0	0	#DIV/0!
Twitch	0	na	1	na	1	na	1	na	3	na	0	na	1	na	1	na	8	#VALUE!	1	na	na
Vertical	1	3	0	0	0	0	0	0	0	0	1	1.66	0	0	0	0	2	4.66	0.25	0.310667	2.33
Walk	0	0	0	0	0	0	0	0	0	0	0	0	0	0	0	0	0	0	0	0	#DIV/0!
Writhe	0	0	0	0	0	0	0	0	0	0	0	0	0	0	0	0	0	0	0	0	0
Yawn	0	0	1	28.17	0	0	1	2.16	0	0	0	0	0	0	0	0	2	30.33	0.25	2.022	15.165
																		0

## Sheet:  BUPRENORPHINE 50 HR BEHAV
50hrs
Bup/saline
	Frequency	Duration															Total Frequency	Total Duration	Mean Frequency/rat	Mean duration/rat	Mean Duration (duration of all occurrences/f in time period)
Rat		2		3		6		8		11		12		15		16
Attend	0	0	0	0			0	0	0	0	1	2.84	0	0	1	10.34	2	13.18	0.25	1.6475	6.59
Back arch	0	0	0	0			0	0	0	0	0	0	0	0	2	6	2	6	0.25	0.75	3
Behind	0	0	0	0			0	0	0	0	0	0	0	0	4	46	4	46	0.5	5.75	11.5
Belly	0	0	0	0			0	0	0	0	0	0	0	0	2	30.17	2	30.17	0.25	3.77125	15.085
Drink	0	0	0	0			0	0	0	0	0	0	0	0	0	0	0	0	0	0	#DIV/0!
Face	1	3.67	0	0			1	2.33	3	100.51	0	0	1	9	3	42.99	9	158.5	1.125	19.8125	17.6111
Feed	0	0	0	0			0	0	0	0	0	0	0	0	1	11.67	1	11.67	0.125	1.45875	11.67
Flank	0	0	0	0			0	0	0	0	0	0	0	0	0	0	0	0	0	0	0
Foot lift	0	0	0	0			0	0	0	0	0	0	0	0	0	0	0	0	0	0	0
High	0	0	0	0			0	0	0	0	0	0	0	0	3	30.65	3	30.65	0.375	3.83125	0
Horizontal	1	1.5	0	0			0	0	0	0	0	0	0	0	7	28.01	8	29.51	1	3.68875	3.68875
Low	0	0	0	0			0	0	0	0	0	0	0	0	2	2.51	2	2.51	0.25	0.31375	0
Paw	0	0	0	0			0	0	1	27.83	0	0	0	0	0	0	1	27.83	0.125	3.47875	0
Sleep	1	580.5	2	534.17			2	597.67	2	448	2	505.99	2	591	1	138.67	12	3396	1.5	424.5	283
Sniff	0	0	0	0			0	0	0	0	0	0	0	0	0	0	0	0	0	0	0
Stagger	0	1.5	0	0.83			0	0	0	0	0	0	0	0	0	0	0	2.33	0	0.29125	0
Stop	1	14.33	1	62.5			0	0	3	14.83	3	88.84	0	0	10	243.99	18	424.49	2.25	53.0612	23.5828
Tail	0	0	0	0			0	0	0	0	0	0	0	0	0	0	0	0	0	0	0
Turn	0	0	0	0			0	0	0	0	0	0	0	0	0	0	0	0	0	0	0
Twitch	0	na	0	na			0	0	2	na	3	na	0	0	0	na	5	#VALUE!	0.625	#VALUE!	na
Vertical	0	0	1	2.5			0	0	0	0	0	0	0	0	1	2.5	2	5	0.25	0.625	2.5
Walk	0	0	0	0			0	0	0	0	0	0	0	0	0	0	0	0	0	0	0
Writhe	0	0	0	0			0	0	0	0	0	0	0	0	0	0	0	0	0	0	0
Yawn	0	0	1	0.83			0	0	0	0	0	0	0	0	3	6.5	4	7.33	0.5	0.91625	0
bup/5-FU
	Frequency	Duration															Total Frequency	Total Duration	Mean Frequency/rat	Mean duration/rat	Mean Duration (duration of all occurrences/f in time period)
Rat		1		4		5		7		9		10		13		14
Attend	0	0	0	0	2	34.17	0	0	2	449.16	2	82.66	1	66.33	0	0	7	118.83	0.875	7.922	16.9757
Back arch	0	0	0	0	0	0	0	0	1	9	1	2.66	0	0	0	0	2	3.66	0.25	0.244	1.83
Behind	0	0	0	0	1	4.67	0	0	0	0	0	0	0	0	0	0	1	4.67	0.125	0.311333	4.67
Belly	0	0	0	0	0	0	0	0	0	0	1	8.5	0	0	0	0	1	8.5	0.125	0.566667	8.5
Drink	0	0	0	0	2	35.67	0	0	0	0	0	0	0	0	0	0	2	35.67	0.25	2.378	0
Face	0	0	0	0	1	16.17	0	0	0	0	1	25.84	0	0	0	0	2	42.01	0.25	2.80067	21.005
Feed	0	0	0	0	4	348	0	0	3	86.17	2	59.67	4	122.67	0	0	13	410.67	1.625	27.378	31.59
Flank	0	0	0	0	1	6.34	0	0	0	0	0	0	0	0	0	0	1	6.34	0.125	0.422667	0
Foot lift	0	0	0	0	0	0	0	0	0	0	0	0	0	0	0	0	0	0	0	0	0
High	0	0	0	0	6	56.66	0	0	0	0	1	13.66	0	0	0	0	7	70.32	0.875	4.688	0
Horizontal	0	0	0	0	0	0	0	0	1	1.33	2	16.67	1	3	0	0	4	17.67	0.5	1.178	4.4175
Low	0	0	0	0	4	11	0	0	0	0	1	2.84	0	0	0	0	5	13.84	0.625	0.922667	0
Paw	0	0	0	0	0	0	0	0	0	0	0	0	0	0	0	0	0	0	0	0	0
Sleep	2	598.5	1	600	0	0	1	334	0	0	2	340	1	289.17	2	416	9	2288.5	1.125	286.062	254.278
Sniff	0	0	0	0	0	0	0	0	0	0	0	0	0	0	0	0	0	0	0	0	0
Stagger	1	1.5	0	0	0	0	0	0	0	0	1	2.5	0	0	0	0	2	4	0.25	0.266667	0
Stop	0	0	0	0	5	84.16	3	163.16	5	49	4	39.17	3	117.67	2	169.5	22	460.99	2.75	30.7327	20.9541
Tail	0	0	0	0	0	0	0	0	0	0	0	0	0	0	0	0	0	0	0	0	0
Turn	0	0	0	0	0	0	0	0	0	0	0	0	0	0	0	0	0	0	0	0	0
Twitch	0	na	0	0	0	na	3	na	0	na	2	na	1	na	3	na	9	#VALUE!	1.125	na	na
Vertical	0	0	0	0	0	0	0	0	0	0	0	0	0	0	0	0	0	0	0	0	0
Walk	0	0	0	0	0	0	0	0	1	5.34	0	1	0	0	0	0	1	2	0.125	0.133333	2
Writhe	0	0	0	0	1	3.16	0	0	0	0	0	0	0	0	0	0	1	3.16	0.125	0.210667	0
Yawn	0	0	0	0	0	0	0	0	0	0	1	4	0	0	0	0	1	4	0.125	0.266667	4

## Sheet:  TRAMADOL BASE BEHAVIOUR
baseline
tram/saline
	Frequency	Duration															Total Frequency	Total Duration	Mean Frequency/rat	Mean duration/rat	Mean Duration (duration of all occurrences/f in time period)
Rat		2		4		6		11		12		14		15		16
Attend			0	0			0	0	0	0	0	0	0	0	0	0	0	0	0	0	#DIV/0!
Back arch			0	0			0	0	0	0	1	1	0	0	0	0	1	1	0.125	0.125	1
Behind			0	0			0	0	0	0	3	6.01	0	0	0	0	3	6.01	0.375	0.75125	2.00333
Belly			0	0			0	0	0	0	2	2.17	0	0	0	0	2	2.17	0.25	0.27125	1.085
Drink			0	0			0	0	0	0	0	0	0	0	0	0	0	0	0	0	#DIV/0!
Face			0	0			0	0	0	0	1	1.5	0	0	0	0	1	1.5	0.125	0.1875	1.5
Feed			0	0			0	0	0	0	0	0	0	0	0	0	0	0	0	0	#DIV/0!
Flank			0	0			0	0	0	0	1	7	0	0	0	0	1	7	0.125	0.875	0
Foot lift			0	0			0	0	0	0	0	0	0	0	0	0	0	0	0	0	0
High			0	0			0	0	0	0	0	0	0	0	0	0	0	0	0	0	0
Horizontal			0	0			0	0	0	0	3	8.49	0	0	0	0	3	8.49	0.375	1.06125	2.83
Low			0	0			0	0	0	0	0	0	0	0	0	0	0	0	0	0	0
Paw			0	0			0	0	0	0	0	0	0	0	0	0	0	0	0	0	0
Sleep			2	352.84			1	600	1	600	4	329.66	1	600	1	600	10	2482.5	1.25	310.312	248.25
Sniff			0	0			0	0	0	0	0	0	0	0	0	0	0	0	0	0	0
Stagger			0	0			0	0	0	0	0	0	0	0	0	0	0	0	0	0	0
Stop			4	222.82			0	0	0	0	4	121.34	0	0	0	0	8	344.16	1	43.02	43.02
Tail			0	0			0	0	0	0	0	0	0	0	0	0	0	0	0	0	0
Turn			0	0			0	0	0	0	0	0	0	0	0	0	0	0	0	0	0
Twitch			2	na			0	0	0	0	1	na	0	0	0	0	3	na	0.375	na	na
Vertical			0	0			0	0	0	0	1	3.17	0	0	0	0	1	3.17	0.125	0.39625	3.17
Walk			0	0			0	0	0	0	0	0	0	0	0	0	0	0	0	0	0
Writhe			1	0			0	0	0	0	0	0	0	0	0	0	1	0	0.125	0	0
Yawn			0	0			0	0	0	0	1	0.84	0	0	0	0	#REF!	0.84	#REF!	0.105	0
tram/5-fu
	Frequency	Duration															Total Frequency	Total Duration	Mean Frequency/rat	Mean duration/rat	Mean Duration (duration of all occurrences/f in time period)
Rat		1		3		5		7		8		9		10		13
Attend			0	0			0	0	0	0	0	0	1	5.17	0	0	1	0	0.125	0	0
Back arch			1	3.17			1	4.66	0	0	1	5	2	3.5	0	0	5	13.83	0.625	0.922	2.766
Behind			0	0			0	0	0	0	0	0	2	13.34	0	0	2	0	0.25	0	0
Belly			3	74.17			1	30.33	1	9.66	0	0	1	10.16	0	0	6	105.5	0.75	7.03333	17.5833
Drink			2	38.83			2	78.84	0	112.17	1	14.67	1	15.84	0	0	6	134.34	0.75	8.956	0
Face			5	83.67			3	59.83	6	55.34	0	56.5	4	138	0	0	18	203	2.25	13.5333	11.2778
Feed			0	0			2	28.5	0	0	0	0	4	73.84	0	0	6	30.5	0.75	2.03333	5.08333
Flank			0	0			0	0	0	0	1	6	0	0	1	16.67	2	22.67	0.25	1.51133	0
Foot lift			0	0			0	0	0	0	0	0	0	0	0	0	0	0	0	0	0
High			2	52.5			1	15.83	1	11	1	11.67	2	22.33	0	0	7	81	0.875	5.4	0
Horizontal			0	0			1	2	0	0.17	1	6.33	1	4.5	2	2.83	5	12.16	0.625	0.810667	2.432
Low			1	2.16			0	0	0	0	0	0	2	4.99	0	0	3	2.16	0.375	0.144	0
Paw			1	0			0	0	0	0	0	0	0	0	0	0	1	0	0.125	0	0
Sleep			1	150.33			2	256.5	3	324.17	3	441.16	1	125.16	3	420.34	13	1270.33	1.625	158.791	97.7177
Sniff			0	0			0	0	0	0	0	0	0	0	0	0	0	0	0	0	0
Stagger			0	0			1	1.5	0	0	0	0	0	0	0	0	1	2.5	0.125	0.166667	0
Stop			5	178.85			4	116.17	8	181.84	6	85.83	6	174.66	7	153.34	36	538.19	4.5	35.8793	14.9497
Tail			0	0			0	0	0	0	0	0	0	0	0	0	0	0	0	0	0
Turn			0	0			0	0	0	0	0	0	0	0	0	0	0	0	0	0	0
Twitch			2	na			1	na	1	na	0	na	0	na	0	na	4	na	0.5	na	na
Vertical			0	0			0	0	0	0	1	3.17	0	0	0	0	1	3.17	0.125	0.211333	0
Walk			0	0			0	0	0	0	0	0	2	7.67	0	0	2	0	0.25	0	0
Writhe			0	0			0	0	0	0	0	0	0	0	0	0	0	0	0	0	0
Yawn			0	0			0	0	1	2.83	3	19.16	0	137.65	0	0	4	19.16	0.5	1.27733	4.79

## Sheet:  TRAMADOL 48 HR BEHAVIOUR
48hr
tram/saline
	Frequency	Duration															Total Frequency	Total Duration	Mean Frequency/rat	Mean duration/rat	Mean Duration (duration of all occurrences/f in time period)
Rat		2		4		6		11		12		14		15		16
Attend	1	21.66	0	0			0	0	0	0	0	0	0	0	0	0	1	21.66	0.142857	3.09429	21.66
Back arch	0	0	1	2.66			0	0	0	0	2	15.83	0	0	1	1.5	4	19.99	0.571429	2.85571	4.9975
Behind	2	8	1	10.33			0	0	3	31.83	3	210.5	1	67.17	0	0	10	260.66	1.42857	37.2371	26.066
Belly	5	100.99	2	41.84			0	0	1	10.5	2	31.32	1	40.33	0	0	11	184.65	1.57143	26.3786	16.7864
Drink	0	0	0	0			0	0	0	0	0	0	0	0	0	0	0	0	0	0	#DIV/0!
Face	6	150.18	9	116.17			0	0	4	98.85	5	165.01	1	10.66	4	133.67	29	663.88	4.14286	94.84	22.8924
Feed	2	155.17	0	0			0	0	0	0	0	0	1	10.83	1	175.16	4	330.33	0.571429	47.19	82.5825
Flank	0	0	2	38.5			0	0	0	0	0	0	0	0	0	0	2	38.5	0.285714	5.5	0
Foot lift	0	0	0	0			0	0	0	0	0	0	0	0	0	0	0	0	0	0	0
High	0	0	0	0			0	0	0	0	1	7.5	5	83.01	4	125.99	10	133.49	1.42857	19.07	0
Horizontal	1	28.17	2	19.33			0	0	0	0	1	48.16	0	0	3	11.17	7	106.83	1	15.2614	15.2614
Low	0	0	0	0			0	0	0	0	0	26.66	0	0	0	0	0	26.66	0	3.80857	0
Paw	0	0	0	0			0	0	0	0	0	0	0	0	0	0	0	0	0	0	0
Sleep	0	0	1	100.17			2	403.67	0	0	0	0	2	287.67	0	0	5	503.84	0.714286	71.9771	100.768
Sniff	0	0	0	0			0	0	0	0	0	0	0	0	0	0	0	0	0	0	0
Stagger	0	0	1	1.33			0	0	0	0	0	0	0	0	0	0	1	1.33	0.142857	0.19	0
Stop	3	107.16	12	253.33			5	171.67	12	430.64	4	105.51	5	82	8	147.34	49	1215.65	7	173.664	24.8092
Tail	0	0	0	0			0	0	0	0	0	0	0	0	0	0	0	0	0	0	0
Turn	0	0	0	0			0	0	0	0	0	0	0	0	0	0	0	0	0	0	0
Twitch	0	na	1	na			2	na	0	na	0	na	2	na	1	na	6	na	0.857143	#VALUE!	na
Vertical	1	3.17	0	0			0	0	0	0	0	0	0	0	0	0	1	3.17	0.142857	0.452857	3.17
Walk	0	0	0	0			0	0	0	0	0	0	0	0	0	0	0	0	0	0	0
Writhe	0	0	0	0			0	0	0	0	0	0	0	0	0	0	0	0	0	0	0
Yawn	0	0	0	0			0	0	0	0	1	6.34	0	0	0	0	#REF!	6.34	#REF!	0.7925	0
tram/5-fu
	Frequency	Duration															Total Frequency	Total Duration	Mean Frequency/rat	Mean duration/rat	Mean Duration (duration of all occurrences/f in time period)
Rat		1		3		5		7		8		9		10		13
Attend	0	0	0	0	0	0	0	0	1	136.34	2	103.16	0	0	0	0	3	103.16	0.375	6.87733	34.3867
Back arch	3	12.51	0	0	8	30.01	1	14.67	0	0	0	0	0	0	0	0	12	58.19	1.5	3.87933	4.84917
Behind	1	32.83	1	18.66	3	70.67	1	6.5	0	0	0	0	0	0	1	47.66	7	177.32	0.875	11.8213	25.3314
Belly	1	0	1	1.17	4	104.67	0	0	0	0	1	9.17	1	18.66	0	0	8	115.01	1	7.66733	14.3763
Drink	9	116.15	2	183.84	0	0	2	42.34	0	0	0	0	0	0	6	139	19	483.33	2.375	32.222	0
Face	4	149.51	4	226.01	8	179.34	0	0	0	0	2	9.5	3	63.33	9	292	30	856.36	3.75	57.0907	28.5453
Feed	0	0	0	0	0	0	1	4.83	0	0	0	0	0	0	0	0	1	5.83	0.125	0.388667	5.83
Flank	3	31.51	0	0	0	0	0	0	0	0	0	0	1	15.5	0	0	4	31.51	0.5	2.10067	0
Foot lift	0	0	0	0	0	0	0	0	0	0	0	0	0	0	0	0	0	0	0	0	0
High	0	0	0	0	0	0	0	0	0	0	2	320	0	0	0	0	2	320	0.25	21.3333	0
Horizontal	1	3.83	1	9	0	0	0	0	0	0	0	0	0	0	1	8.5	3	21.33	0.375	1.422	7.11
Low	0	0	0	0	0	0	0	0	1	170	1	151.17	0	0	1	9.67	3	160.84	0.375	10.7227	0
Paw	0	0	0	0	0	0	0	0	0	0	0	0	0	0	0	0	0	0	0	0	0
Sleep	0	0	0	0	0	0	3	355	0	0	0	0	0	0	0	0	3	358	0.375	44.75	119.333
Sniff	0	0	0	0	0	0	0	0	1	3.67	0	0	0	0	0	0	1	0	0.125	0	0
Stagger	1	2.33	0	0	1	1.67	2	3.5	0	0	1	2	4	3.17	0	0	9	11.5	1.125	0.766667	0
Stop	9	183.66	4	152.16	18	179.31	4	171.49	1	20.33	1	84.83	8	341.34	5	66.99	50	842.44	6.25	56.1627	16.8488
Tail	0	0	0	0	0	0	0	0	0	0	0	0	0	0	0	0	0	0	0	0	0
Turn	0	0	0	0	0	0	0	0	0	0	0	0	0	0	0	0	0	0	0	0	0
Twitch	2	na	4	na	1	na	2	na	1	na	0	na	5	na	3	na	18	na	2.25	na	na
Vertical	0	0	0	0	0	0	0	0	0	0	0	0	0	0	0	0	0	0	0	0	0
Walk	0	0	0	0	0	0	0	0	0	0	0	0	0	0	0	0	0	0	0	0	#DIV/0!
Writhe	0	0	0	0	0	0	0	0	0	0	0	0	0	0	0	0	0	0	0	0	0
Yawn	0	0	0	0	0	0	0	0	0	0	0	0	0	0	0	0	0	0	0	0	#DIV/0!

## Sheet: tramadol 50hr BEHAVIOUR
baseline
tram/saline
	Frequency	Duration															Total Frequency	Total Duration	Mean Frequency/rat	Mean duration/rat	Mean Duration (duration of all occurrences/f in time period)
Rat		2		4		6		11		12		14		15		16
Attend	0	0	1	0			1	26.67	0	0	4	76.17	0	0	0	0	6	102.84	0.857143	14.6914	17.14
Back arch	0	0	0	0			0	0	0	0	0	0	0	0	0	0	0	0	0	0	#DIV/0!
Behind	0	0	0	0			1	86.83	1	4.33	3	77.5	0	0	0	0	5	168.66	0.714286	24.0943	33.732
Belly	0	0	1	6.84			3	146.84	0	0	4	137.84	1	27	0	0	9	318.52	1.28571	45.5029	35.3911
Drink	0	0	0	0			2	58	0	0	1	20.34	0	0	0	0	3	78.34	0.428571	11.1914	26.1133
Face	0	0	3	27.5			4	117.67	1	10.84	3	27.33	0	0	0	0	11	183.34	1.57143	26.1914	16.6673
Feed	0	0	0	0			1	47.5	0	0	6	52.66	0	0	0	0	7	100.16	1	14.3086	14.3086
Flank	0	0	1	5.16			0	0	0	0	1	31.67	0	0	0	0	2	36.83	0.285714	5.26143	0
Foot lift	0	0	0	0			0	0	0	0	0	0	0	0	0	0	0	0	0	0	0
High	0	0	0	0			0	0	0	0	6	44.01	0	0	0	0	6	44.01	0.857143	6.28714	0
Horizontal	0	0	1	1			1	1	2	6.84	0	0	0	0	0	0	4	8.84	0.571429	1.26286	2.21
Low	0	0	0	0			0	0	0	0	0	0	0	0	0	0	0	0	0	0	0
Paw	0	0	0	0			0	0	1	15.67	0	0	0	0	0	0	1	15.67	0.142857	2.23857	0
Sleep	2	598.5	2	305.16			0	0	2	415.49	0	0	2	573	1	600	9	2492.15	1.28571	356.021	276.906
Sniff	0	0	0	0			0	0	0	0	0	0	0	0	0	0	0	0	0	0	0
Stagger	0	0	0	0			0	0	0	0	0	0	0	0	0	0	0	0	0	0	0
Stop	0	0	5	217.33			5	111	4	136.16	5	53.48	0	0	0	0	19	517.97	2.71429	73.9957	27.2616
Tail	0	0	1	1.66			0	0	0	0	0	0	0	0	0	0	1	1.66	0.142857	0.237143	0
Turn	0	0	0	0			0	0	0	0	0	0	0	0	0	0	0	0	0	0	0
Twitch	1	na	1	na			2	na	1	na	0	na	0	0	0	0	5	#VALUE!	0.714286	#VALUE!	na
Vertical	0	0	0	0			0	0	0	0	0	0	0	0	0	0	0	0	0	0	#DIV/0!
Walk	0	0	0	0			2	15.16	0	0	0	0	0	0	0	0	2	15.16	0.285714	2.16571	0
Writhe	0	0	0	0			0	0	0	0	0	0	0	0	0	0	0	0	0	0	0
Yawn	0	0	1	1.17			1	1.67	0	0	0	0	0	0	0	0	2	2.84	0.285714	0.405714	0
tram/5-fu
	Frequency	Duration															Total Frequency	Total Duration	Mean Frequency/rat	Mean duration/rat	Mean Duration (duration of all occurrences/f in time period)
Rat		1		3		5		7		8		9		10		13
Attend	2	22.01	0	0	1	12.83	3	78.16	7	172.16	4	195.67	6	424.15	0	0	23	904.98	2.875	60.332	39.347
Back arch	2	4.49	0	0	0	0	2	4.83	0	0	2	6.49	2	13.67	0	0	8	29.48	1	1.96533	3.685
Behind	0	0	0	0	2	5.5	2	73.33	4	34.18	1	28.66	0	0	0	0	9	141.67	1.125	9.44467	15.7411
Belly	0	0	1	4.33	2	63.32	5	155.01	1	35	0	0	0	0	0	0	9	257.66	1.125	17.1773	28.6289
Drink	0	0	0	0	2	52.33	0	0	0	0	1	185.33	0	0	0	0	3	237.66	0.375	15.844	0
Face	1	5	1	3.17	2	8.34	5	184.33	4	47.83	2	31.34	1	6.67	0	0	16	286.68	2	19.112	17.9175
Feed	0	0	0	0	3	157.33	1	3	3	7.33	1	18.17	3	51.67	0	0	11	237.5	1.375	15.8333	21.5909
Flank	0	0	0	0	0	0	1	4.5	0	0	0	0	1	2.67	0	0	2	7.17	0.25	0.478	0
Foot lift	0	0	0	0	0	0	0	0	0	0	0	0	0	0	0	0	0	0	0	0	0
High	0	0	0	0	3	43.68	0	0	4	39.67	2	14.67	1	25.5	0	0	10	123.52	1.25	8.23467	0
Horizontal	0	0	0	0	0	0	0	0	2	10.34	0	0	1	3.67	0	0	3	14.01	0.375	0.934	4.67
Low	0	0	0	0	1	3	0	0	1	9.34	2	68.99	1	30	0	0	5	111.33	0.625	7.422	0
Paw	0	0	0	0	0	0	0	0	0	0	2	24.84	1	28.67	0	0	3	53.51	0.375	3.56733	0
Sleep	2	226.17	3	577	1	127	0	0	0	0	0	0	0	0	3	585.51	9	1515.68	1.125	189.46	168.409
Sniff	0	0	0	0	1	1	0	0	0	0	0	0	0	0	0	0	1	1	0.125	0.0666667	0
Stagger	0	0	0	0	0	0	0	0	0	0	0	0	1	4.83	0	0	1	4.83	0.125	0.322	0
Stop	8	333.51	0	0	4	65.67	3	76.67	9	166.99	1	1.34	2	2.5	0	0	27	646.68	3.375	43.112	23.9511
Tail	0	0	0	0	1	8.5	0	0	1	4	1	8.83	0	0	0	0	3	21.33	0.375	1.422	0
Turn	0	0	0	0	0	0	0	0	0	0	0	0	0	0	0	0	0	0	0	0	0
Twitch	3	na	1	na	0	na	0	na	0	na	0	na	3	na	1	na	8	na	1	na	na
Vertical	1	2.83	0	0	1	1.5	0	0	0	0	0	0	0	0	1	9.66	3	13.99	0.375	0.932667	0
Walk	0	0	0	0	2	15	1	16.67	0	0	0	0	0	0	0	0	3	31.67	0.375	2.11133	10.5567
Writhe	0	0	0	0	0	0	0	0	0	0	0	0	0	0	0	0	0	0	0	0	0
Yawn	0	0	1	1.67	0	0	0	0	1	1.83	0	0	0	0	0	0	2	3.5	0.25	0.233333	1.75

## Sheet:  CONTROL BASELINE BEHAVIOUR
baseline
saline
	Frequency	Duration															Total Frequency	Total Duration	Mean Frequency/rat	Mean duration/rat	Mean Duration (duration of all occurrences/f in time period)
Rat		2		3		6		8		9		11		12		14
Attend	0	0	0	0	0	0	1	3.5	1	10.34	0	0	0	0	0	0	2	13.84	0.25	1.73	6.92
Back arch	2	3	0	0	0	0	1	6.17	1	2.17	0	0	0	0	0	0	4	11.34	0.5	1.4175	2.835
Behind	0	0	5	49.34	0	0	2	5.83	3	65.32	0	0	1	16	2	22.5	13	158.99	1.625	19.8738	12.23
Belly	1	49.67	4	98.83	0	0	6	121	4	230.68	0	0	4	83.83	0	0	19	584.01	2.375	73.0012	30.7374
Drink	0	0	0	0	0	0	1	19.5	0	1	0	0	1	42.17	1	18.67	3	81.34	0.375	10.1675	27.1133
Face	0	0	3	63.83	0	0	4	10.5	4	143.5	0	0	2	48.34	1	21.17	14	287.34	1.75	35.9175	20.5243
Feed	0	0	0	0	0	0	4	101.16	2	29.33	0	0	4	335.01	2	2.33	12	467.83	1.5	58.4788	38.9858
Flank	0	0	0	0	0	0	1	11.17	0	0	0	0	0	0	0	0	1	11.17	0.125	1.39625	0
Foot lift	0	0	0	0	0	0	0	0	0	0	0	0	0	0	0	0	0	0	0	0	0
High	0	0	0	0	0	0	2	20.5	2	15.5	0	0	3	27	0	0	7	63	0.875	7.875	0
Horizontal	1	1.33	0	0	0	0	2	40.33	3	6.17	0	0	1	0.66	3	11.67	10	60.16	1.25	7.52	6.016
Low	0	0	0	0	0	0	1	3.5	1	1	0	0	2	4.32	0	0	4	8.82	0.5	1.1025	0
Paw	1	3.83	0	0	0	0	2	106.83	0	0	0	0	0	0	0	0	3	110.66	0.375	13.8325	0
Sleep	2	526.34	1	358	1	600	0	0	0	0	1	600	0	0	1	368.5	6	2452.84	0.75	306.605	408.807
Sniff	0	0	0	0	0	0	0	0	1	5.17	0	0	0	0	0	0	1	5.17	0.125	0.64625	0
Stagger	0	0	0	0	0	0	0	0	0	0	0	0	0	0	0	0	0	0	0	0	0
Stop	2	13.33	0	0	0	0	2	52.5	5	82	0	0	5	39.17	3	148.33	17	335.33	2.125	41.9163	19.7253
Tail	0	0	1	30	0	0	0	0	0	0	0	0	0	0	0	0	1	30	0.125	3.75	0
Turn	0	0	0	0	0	0	0	0	0	0	0	0	0	0	0	0	0	0	0	0	0
Twitch	1	na	0	na	0	0	0	na	2	na	0	0	0	na	0	na	3	na	0.375	na	na
Vertical	0	0	0	0	0	0	0	0	1	0.83	0	0	0	0	0	0	1	0.83	0.125	0.10375	0.83
Walk	1	1.5	0	0	0	0	0	0	0	0	0	0	0	0	0	0	1	1.5	0.125	0.1875	0
Writhe	0	0	0	0	0	0	0	0	0	0	0	0	0	0	0	0	0	#REF!	0	#REF!	0
Yawn	0	0	0	0	0	0	2	8.01	0	0	0	0	1	3.5	3	6.83	6	18.34	0.75	2.2925	0
5-fu
	Frequency	Duration															Total Frequency	Total Duration	Mean Frequency/rat	Mean duration/rat	Mean Duration (duration of all occurrences/f in time period)
Rat		1		4		5		7		10		13		15		16
Attend	2	17.5	1	8.5	0	0	0	0	0	0	0	0	0	0	0	0	3	26	0.375	1.73333	8.66667
Back arch	0	0	0	0	0	0	0	0	0	0	1	15.67	0	0	0	0	1	15.67	0.125	1.04467	15.67
Behind	1	5.34	1	5	0	0	0	0	0	0	2	51.5	2	31.83	0	0	6	93.67	0.75	6.24467	15.6117
Belly	0	0	3	15.5	0	0	0	0	0	0	4	102.01	2	57	1	24.5	10	199.01	1.25	13.2673	19.901
Drink	0	0	0	0	0	0	0	0	0	0	0	0	0	0	0	0	0	0	0	0	0
Face	1	14.67	1	62	0	0	1	14.33	0	0	3	51.5	1	57.67	2	32	9	232.17	1.125	15.478	25.7967
Feed	0	0	2	177.17	0	0	0	0	0	0	0	0	0	0	1	26.33	3	203.5	0.375	13.5667	67.8333
Flank	0	0	0	0	0	0	0	0	0	0	1	1.16	0	0	0	0	1	1.16	0.125	0.0773333	0
Foot lift	0	0	0	0	0	0	0	0	0	0	0	0	0	0	0	0	0	0	0	0	0
High	0	0	0	0	0	0	0	0	0	0	1	2.84	0	0	0	0	1	2.84	0.125	0.189333	0
Horizontal	0	0	2	4.5	0	0	2	5.17	0	0	2	23.5	3	89.83	2	20.33	11	143.33	1.375	9.55533	13.03
Low	0	0	0	0	0	0	0	0	0	0	0	0	0	0	0	0	0	0	0	0	0
Paw	2	34	2	6.16	0	0	1	2.67	0	0	0	0	0	0	0	0	5	42.83	0.625	2.85533	0
Sleep	2	394.5	1	171.34	1	600	2	522.5	1	509.83	0	0	1	360	1	325	9	2883.17	1.125	360.396	320.352
Sniff	0	0	0	0	0	0	0	0	0	0	0	0	0	0	0	0	0	0	0	0	0
Stagger	0	0	0	0	0	0	0	0	0	0	0	0	0	0	0	0	0	0	0	0	0
Stop	5	121.82	4	148.33	0	0	3	50.83	2	85.17	4	347.16	1	1.84	4	167.84	23	922.99	2.875	61.5327	40.13
Tail	0	0	0	0	0	0	0	0	0	0	0	0	0	0	0	0	0	0	0	0	0
Turn	0	0	0	0	0	0	0	0	0	0	0	0	0	0	0	0	0	0	0	0	0
Twitch	0	na	0	na	0	0	1	na	2	na	0	na	0	na	0	na	3	na	0.375	na	na
Vertical	1	1.34	0	0	0	0	0	0	0	0	0	0	0	0	1	2	2	3.34	0.25	0.222667	0
Walk	1	1.67	0	0	0	0	0	0	0	0	0	0	0	0	0	0	1	1.67	0.125	0.111333	1.67
Writhe	0	0	0	0	0	0	0	0	0	0	0	0	0	0	0	0	0	0	0	0	0
Yawn	2	4.66	1	1.5	0	0	0	0	0	0	1	4.66	1	1.83	1	2	6	14.65	0.75	0.976667	2.44167

[truncated: 2 more sheets:  CONTROL 48HR BEHAVIOUR, control 50hr BEHAVIOUR]
