# Supplementary material for: Differential Effectiveness of Clinically-Relevant Analgesics in a Rat Model of Chemotherapy-Induced Mucositis
Source: PLoS One. 2016 Jul 27;11(7):e0158851. doi: 10.1371/journal.pone.0158851 (PMC4963121; doi:10.1371/journal.pone.0158851)
Supplement: S3 File — (XLSX) [file pone.0158851.s003.xlsx]

## Sheet: MPO jejunum
	Bup/5-FU	Bup/sal	Carp/5-fu	Carp/Sal	Tram/5-FU	Tram/SAL	5FU	Sal
	516.794	48.1124	395.743	102.223	679.867		1080.13	50.3454
	307.537	35.4948	908.225	14.5812	164.545	230.928	491.708	59.2678
	158.552	13.1526838579457†	822.924	170.222	188.444	24.9005	839.401	33.5001
	306.69	133.638	876.171	549.643	377.059	64.8843	290.094	68.6754
	291.02	67.8598	852.865	109.057	713.679	19.867	1381.51	93.9005
	250.799	57.0484	577.409	76.706	33.1809	99.3699	653.23	63.0792
	662.244	62.8197	603.702	24.3637	77.4383	102.78	272.039	83.336
	202.186	30.8687	568.915		188.688	182.449	772.369	102.243
Mean	336.978	62.263	700.744	149.542	302.863	103.597	722.561	69.2934
SD	168.802	34.2917	187.816	184.199	263.279	78.6891	382.904	22.8912
se	59.6806	12.961	66.4032	69.6207	93.0832	29.7417	135.377	8.09326
	No Analgesic	Carprofen	Buprenorphine	Tramadol
Saline Injection	69.2934	149.542	62.263	103.597
5-FU Injection	722.561	700.744	336.978	302.863
se	8.09326	69.6207	12.961	29.7417
	135.377	66.4032	59.6806	93.0832

## Sheet: MPO ileum 
	Bup/5-FU	Bup/sal	Carp/5-fu	Carp/Sal	Tram/5-FU	Tram/SAL	5FU	Sal
	1196.56	126.831	669.338	256.011	488.69	145.95	838.441	328.022
	180.874	133.146	763.947	284.068	1301.41	100.596	688.125	119.469
	424.593	113.654	977.774	228.722	583.791	254.15	844.135	107.481
	337.317	137.465	1026.83	224.11	127.95	134.501	96.8609	27.6214
	980.914	87.7464	389.854	135.184	373.339	127.978	670.415	200.996
	418.026	345.885	304.414	90.1592	379.542	177.547	695.639	137.022
	388.292	265.006	661.835	153.151	183.5	190.828	1013.81	160.826
	557.508	230.329	411.574		422.114	75.71	721.525	277.948
Mean	560.511	180.008	650.696	195.915	482.542	150.907	696.119	169.923
SD	347.17	90.2542	269.094	70.6576	362.961	56.0201	268.214	96.7248
se	122.743	31.9097	95.1392	26.7061	128.326	19.8061	94.828	34.1974
plus 2sd	1254.85	360.516	1188.88	337.23	1208.46	262.948	1232.55	363.373
minus 2sd	101.684	26.4348	78.8159	17.2455	106.309	16.4079	78.5581	28.33
	No Analgesic	Carprofen	Buprenorphine	Tramadol
Saline Injection	169.923	195.915	180.008	150.907
5-FU Injection	696.119	650.696	560.511	482.542
se	34.1974	26.7061	31.9097	19.8061
	94.828	95.1392	122.743	128.326
