# Supplementary material for: Differential Effectiveness of Clinically-Relevant Analgesics in a Rat Model of Chemotherapy-Induced Mucositis
Source: PLoS One. 2016 Jul 27;11(7):e0158851. doi: 10.1371/journal.pone.0158851 (PMC4963121; doi:10.1371/journal.pone.0158851)
Supplement: S4 File — (XLSX) [file pone.0158851.s004.xlsx]

## Sheet: severity score JEJENUM
	SAL	SALCARP	SALBUP	SALTRAM	5FU	5FUCARP	5FUBUP	5FUTRAM
	0	0.5	0	1	10.5	12	12	8
	0	0	0	0.5	9	9	9	10.5
	0	0	0	0	10	9	10	9
	0	0	1	0	8	12	9.5	8.75
	0	0	0	0.5	8.5	8.5	10	9
	0	0.5	0	0.5	11	10	8.5	10
	0	0.5	0	0	9.5	9	4.75	9
	0.5	0	0	0	10	12	7	8.5
Total	0.5	1.5	1	2.5	76.5	81.5	70.75	72.75
Min	0	0	0	0	8	8.5	4.75	8
Q1	0	0	0	0	8.875	9	8.125	8.6875
Median	0	0	0	0.25	9.75	9.5	9.25	9
Q3	0	0.5	0	0.5	10.125	12	10	9.25
MAX	0.5	0.5	1	1	11	12	12	10.5
Box 1	0	0	0	0	8.875	9	8.125	8.6875
Box 2	0	0	0	0.25	0.875	0.5	1.125	0.3125
Box 3	0	0.5	0	0.25	0.375	2.5	0.75	0.25
Whisker Top	0.5	0	1	0.5	0.875	0	2	1.25
Whisker Bottom	0	0	0	0	0.875	0.5	3.375	0.6875

## Sheet: severity score ileum
	SAL	SALCARP	SALBUP	SALTRAM	5FU	5FUCARP	5FUBUP	5FUTRAM
	0.5	2	0	1	9.5	11	9.5	9
	1	1.5	0	2	9	12	9	7
	0	1	0	1	10	12	10	9
	1	1.5	1	0	8	9	9	7
	0	0	1	0.5	9	10	9	8
	0.5	0	0	0	12	9	9	8
	1.5	1	0	0	10	8	9	8
	0	1	0	0	11	10	10	9
Total	4.5	7	2	4.5	78.5	81	74.5	65
Min	0	0	0	0	8	8	9	7
Q1	0	0.5	0	0	9	9	9	7.75
Median	0.5	1	0	0.25	9.75	10	9	8
Q3	1	1.5	0.25	1	10.25	11.25	9.625	9
MAX	1.5	2	1	2	12	12	10	9
Box 1	0	0.5	0	0	9	9	9	7.75
Box 2	0.5	0.5	0	0.25	0.75	1	0	0.25
Box 3	0.5	0.5	0.25	0.75	0.5	1.25	0.625	1
Whisker Top	0.5	0.5	0.75	1	1.75	0.75	0.375	0
Whisker Bottom	0	0.5	0	0	1	1	0	0.75

## Sheet: VHCD jejunum
	Jejunum
	Tram/5-FU	Tram/SAL	Bup/5-FU	Bup/sal	Carp/5-fu	Carp/Sal	5FU	SAL
	vh	vh	vh	vh	vh	vh	vh	vh
	545.65	639.118	141.502	546.145	303.662	524.394	400.258	546.41
	232.397	573.048	477.334	630.72	366.268	492.541	376.124	605.532
	433.166	650.451	431.815	448.402	367.861	568.866	389.904	595.768
	355.249	690.903	409.183	567.482	393.106	518.719	304.972	555.56
	369.866	571.975	426.014	506.4	399.409	446.541	371.711	532.297
	438.159	691.431	405.641	756.182	318.142	701.413	265.134	618.408
	417.479	623.755	314.284	644.343	350.123	620.785	362.775	649.19
	392.306	693.784	345.68	529.974	342.905	596.153	308.114	261.734
Average	398.034	641.808	368.932	578.706	355.184	558.676	347.374	545.612
SD	88.7253	50.1239	105.005	95.8269	33.5527	80.587	48.3501	121.301
se	31.3691	17.7215	37.1249	33.8799	11.8627	28.4918	17.0944	42.8863
	jejunum
	Tram/5-FU	Tram/SAL	Bup/5-FU	Bup/sal	Carp/5-fu	Carp/Sal	5FU	SAL
	cd	cd	cd	cd	cd	cd	cd	cd
	122.191	134.7	58.1733	144.579	83.1892	126.632	126.386	109.475
	118.651	103.191	130.315	105.077	103.312	148.567	109.386	121.362
	104.773	129.655	144.255	98.4808	81.6214	95.1025	147.124	140.242
	94.0683	128.139	120.905	107.463	113.226	111.86	96.3382	113.11
	119.084	110.719	161.129	99.8753	110.055	86.5321	140.782	91.905
	154.317	118.474	157.067	139.972	78.5077	130.073	89.8197	129.424
	137.007	129.424	116.244	120.174	109.152	113.1	100.939	96.7053
	120.042	139.953	145.574	112.92	105.554	111.967	117.304	81.0056
Average	121.267	124.282	129.208	116.068	98.0771	115.479	116.01	110.404
SD	18.3843	12.4605	32.8927	17.6368	14.4138	19.6992	20.8223	19.9085
se	6.49983	4.40544	11.6293	6.23554	5.09605	6.96472	7.3618	7.03873

## Sheet: VHCDILEUM
ileum
	Tram/5-FU	Tram/SAL	Bup/5-FU	Bup/sal	Carp/5-fu	Carp/Sal	5FU	SAL
	vh	vh	vh	vh	vh	vh	vh	vh
	282.426	235.021	305.152	125.622	169.571	212.841	170.253	293.13
	116.105	310.667	205.952	260.872	144.871	181.665	178.326	178.765
	240.528	245.236	155.706	155.242	167.329	197.996	115.972	185.977
	253.274	241.012	183.041	264.718	190.993	211.898	150.666	216.423
	198.745	220.508	159.458	365.785	158.64	171.635	165.017	152.712
	221.529	265.105	197.295	237.452	149.125	203.53	164.744	251.99
	200.091	272.865	152.605	171.031	185.057	214.36	194.233	201.844
	242.761	251.188	79.4766	224.988	169.736	186.993	150.932	676.999
Average	219.432	255.2	179.836	225.714	166.915	197.615	161.268	269.73
SD	50.1224	27.8111	63.8214	76.055	16.0132	16.0069	23.1626	170.362
se	17.7209	9.8327	22.5643	26.8895	5.66152	5.6593	8.1892	60.2321
	Tram/5-FU	Tram/SAL	Bup/5-FU	Bup/sal	Carp/5-fu	Carp/Sal	5FU	SAL
	cd	cd	cd	cd	cd	cd	cd	cd
	67.9892	83.4241	106.001	77.9425	69.719	100.562	90.1206	94.9453
	37.9933	89.0098	102.209	94.153	70.4855	89.9887	75.7922	99.2895
	71.1273	105.131	67.5284	88.6665	87.2416	85.9521	76.3001	95.3745
	71.1434	83.64	90.1802	119.565	83.9128	83.0955	71.5077	93.371
	73.6397	92.3414	86.0063	127.03	67.0335	96.6803	92.2796	91.794
	74.9634	75.1308	93.0638	106.849	82.5503	88.6038	79.8271	121.334
	82.8022	93.8362	73.6025	82.0157	81.3997	94.674	110.902	98.1336
	84.7022	85.0031	54.3418	97.0313	76.2928	98.704	90.2722	111.585
Average	70.5451	88.4396	84.1166	99.1567	77.3294	92.2825	85.8752	100.728
SD	14.3756	8.94747	17.7237	17.4686	7.53332	6.30322	12.7675	10.3325
se	5.08255	3.16341	6.26626	6.17607	2.66343	2.22853	4.51399	3.65309
